# Supplementary material for: The Effects of Dry-Needling Therapy on the Quality of Life in Athletes with Myofascial Pain Syndrome: Repeated Measures Design Study
Source: J Clin Med. 2024 Aug 23;13(17):4969. doi: 10.3390/jcm13174969 (PMC11395707; doi:10.3390/jcm13174969)
Supplement: Supplementary file 1 [file jcm-13-04969-s001.zip]

Archive with 1 entries (1 files):
- jcm-3138642-supplementary.pdf
